# Supplementary material for: Attention to detail: A conditional multi-head transformer for traffic sign recognition
Source: PLoS One. 2025 Nov 4;20(11):e0335341. doi: 10.1371/journal.pone.0335341 (PMC12585093; doi:10.1371/journal.pone.0335341)
Supplement: S1 File — (ZIP) [file pone.0335341.s001.zip]

Archive with 4 entries (3 files):
- Conditional-Vision-Transformer-main/
- Conditional-Vision-Transformer-main/README.md
- Conditional-Vision-Transformer-main/main.py
- Conditional-Vision-Transformer-main/predictions.csv
