# Supplementary material for: Attention to detail: A conditional multi-head transformer for traffic sign recognition
Source: PLoS One. 2025 Nov 4;20(11):e0335341. doi: 10.1371/journal.pone.0335341 (PMC12585093; doi:10.1371/journal.pone.0335341)
Supplement: S1 File — (ZIP) [file pone.0335341.s001.zip › Conditional-Vision-Transformer-main/predictions.csv]

TrueLabel	PredictedLabel	MaxProbability
16	16	1
1	1	0.7988
38	38	0.976
33	33	0.8065
11	11	1
38	38	0.9972
18	18	1
12	12	0.9985
25	25	0.9894
35	35	0.9996
12	12	1
7	7	0.9906
23	23	0.9977
7	7	0.554
4	4	0.514
9	9	0.9999
21	21	0.961
20	20	0.3677
27	27	0.998
38	38	0.985
4	4	1
33	33	0.9971
9	9	0.9446
3	3	0.7315
1	1	0.891
11	11	1
13	13	0.9813
10	10	1
9	9	0.9891
11	11	1
5	5	0.545
17	17	1
34	34	0.8737
23	23	0.3714
2	2	0.9352
17	17	1
3	3	0.5142
12	12	0.9952
16	16	1
8	8	0.6939
7	7	0.9419
30	30	1
18	18	1
12	12	0.9988
24	24	0.8826
25	25	0.8593
3	3	0.9377
10	10	0.9999
18	18	0.9994
8	8	0.5496
25	25	0.4169
13	13	1
15	15	0.9996
9	9	0.9987
13	13	1
35	35	0.9998
5	5	0.6122
26	26	0.9993
9	9	0.9999
16	16	1
38	38	0.9963
10	10	0.9879
4	4	0.9999
9	9	0.958
15	15	0.9997
9	9	1
26	26	0.5268
2	2	0.9993
5	5	0.3157
28	28	0.9248
11	11	1
25	25	0.9995
30	30	1
34	34	0.8093
5	5	0.7634
12	12	0.9984
1	1	0.9996
10	10	0.9973
25	25	0.8871
25	25	0.4917
21	21	0.9724
33	33	0.9968
25	25	0.9714
7	7	0.9762
10	10	1
35	35	0.9882
3	3	0.5472
7	7	0.8328
22	22	1
13	13	1
3	3	0.9771
1	1	0.9992
2	2	0.9302
14	14	1
12	12	1
32	32	0.9999
3	3	0.9983
38	38	0.9991
9	9	0.9998
33	33	0.9915
1	1	0.827
10	10	0.9099
5	5	0.6721
11	11	1
33	33	0.9992
4	4	0.8839
35	35	1
25	25	0.9993
33	33	0.8169
4	4	0.9969
1	1	0.9288
14	14	0.9999
16	16	0.9997
10	10	0.9832
30	30	0.9818
3	3	0.9463
27	27	0.9968
29	29	0.61
1	1	0.9705
17	17	1
13	13	0.9997
7	7	0.9998
1	1	0.634
8	8	1
2	2	0.9937
10	10	1
10	10	0.9989
30	30	0.9423
1	1	0.7027
6	6	0.9999
36	36	0.9996
3	3	0.7185
14	14	0.9894
13	13	1
11	11	1
10	10	1
18	18	1
40	40	0.9998
2	2	0.9981
38	38	0.987
41	41	0.6999
4	4	0.9401
6	6	0.9739
18	18	0.9973
17	17	1
25	25	0.6268
2	2	0.9993
41	41	0.6386
11	11	0.9982
21	21	0.9864
7	7	0.8283
24	24	0.9981
11	11	0.9988
25	25	0.8753
17	17	1
3	3	0.9985
6	6	0.9945
9	9	0.9972
7	7	0.9997
4	4	0.8954
13	13	0.9994
16	16	1
4	4	0.9926
25	25	0.9692
18	18	0.9987
9	9	1
13	13	1
14	14	1
29	29	0.9978
17	17	1
13	13	1
38	38	1
26	26	0.5475
25	25	0.998
33	33	0.9792
1	1	0.5548
3	3	0.3251
40	40	1
13	13	1
2	2	0.9431
8	8	0.7588
4	4	0.2585
36	36	0.998
25	25	0.9952
20	20	0.9657
25	25	0.9999
18	18	0.9992
1	1	0.8374
10	10	0.9998
8	8	0.8853
10	10	0.9376
29	29	0.4927
12	12	1
38	38	0.9868
31	31	0.9999
2	2	0.9999
8	8	0.3419
38	38	0.5841
18	18	0.4975
28	28	0.9893
17	17	1
9	9	0.9996
4	4	0.8315
1	1	0.9993
17	17	0.9985
9	9	1
2	2	0.999
31	31	0.9132
13	13	0.9997
15	15	0.9983
15	15	1
38	39	0.9136
25	25	0.9997
5	5	0.7682
25	25	0.9944
13	13	1
10	10	1
5	5	0.9481
4	4	0.9591
10	10	1
2	2	0.9998
4	4	0.7003
5	5	0.7224
1	1	0.8353
14	14	0.9989
12	12	1
12	12	1
5	5	0.5718
8	8	0.9952
36	36	0.6531
25	25	0.9999
13	13	0.998
33	33	0.677
18	18	0.9988
33	33	0.9956
19	19	0.6052
12	12	1
30	30	0.998
4	4	0.9999
18	18	1
12	12	1
13	13	0.9999
20	20	0.4419
0	0	0.9962
10	10	0.9529
40	40	0.5845
5	5	0.8222
8	8	0.915
12	12	0.9822
38	38	0.8658
20	20	0.8003
14	14	0.9997
0	0	0.9987
36	36	0.9999
34	34	0.9416
28	28	0.9983
35	35	0.9833
13	13	0.9975
25	25	0.9918
15	15	1
35	35	0.6548
14	14	0.9992
18	18	1
25	25	0.6034
1	1	0.6372
12	12	0.3963
5	5	0.6674
25	25	1
2	2	0.9945
18	18	0.9979
18	18	0.9919
18	18	0.9984
34	34	0.9984
9	9	0.855
25	25	0.9996
18	18	0.8908
34	34	0.9976
39	39	0.9912
31	31	0.9878
1	1	0.9096
9	9	0.982
35	35	0.8906
31	31	0.9993
26	26	0.6669
1	1	0.9979
1	1	0.5135
33	33	0.9278
30	30	0.9998
17	17	1
13	13	1
1	1	0.9111
31	31	0.9985
13	13	1
35	35	0.9953
5	5	0.9929
1	1	0.9998
33	33	0.983
28	28	0.9999
35	35	1
26	26	0.8815
12	12	0.9921
5	5	0.9995
2	2	0.9463
14	14	1
4	4	0.9443
3	3	0.8287
32	32	0.9995
1	1	0.9964
7	7	0.998
38	38	0.995
19	19	0.8583
11	11	0.715
38	38	0.9965
38	38	0.9998
1	1	0.6283
42	42	1
2	2	0.9125
40	40	0.9604
17	17	1
4	4	0.8004
8	8	1
4	4	0.9991
5	5	0.9897
6	6	1
31	31	0.9954
35	35	0.4428
9	9	0.9995
38	38	0.9892
8	8	0.9999
2	2	0.9973
4	4	0.9964
18	18	0.9993
3	3	0.9694
25	25	0.9999
10	10	0.9999
6	6	0.3927
7	7	0.7146
34	34	0.9815
4	4	0.9999
22	22	0.4067
10	10	0.9998
29	29	0.8721
9	9	0.9987
2	2	0.9999
38	38	0.7404
38	38	0.9946
18	18	0.9996
7	7	0.5364
13	13	0.9594
28	28	0.9954
17	17	1
2	2	0.9927
16	16	1
14	14	1
12	12	1
40	40	1
35	35	0.9996
3	3	0.9993
38	38	0.7528
10	10	1
9	9	1
38	38	0.9953
13	13	1
39	39	0.7991
3	3	0.9989
11	11	0.8973
7	7	0.9996
38	38	0.8246
19	19	0.6522
13	13	1
10	10	0.9782
18	18	1
3	3	0.8163
5	5	0.7923
26	26	0.9784
1	1	0.9989
41	41	0.9995
13	13	1
1	1	0.9998
18	18	0.9175
19	19	0.4847
13	13	1
38	38	0.9776
4	4	0.9993
35	35	0.9915
25	25	0.999
34	34	0.9892
12	12	0.9999
17	17	1
9	9	0.9991
4	4	0.9999
33	33	0.6808
28	28	1
2	2	0.8547
1	1	0.8011
5	5	0.9978
4	4	0.5884
38	38	0.9813
4	4	0.9982
12	12	1
38	38	0.983
36	36	0.7964
10	10	1
0	0	0.9049
38	38	0.8445
36	36	0.8555
8	8	0.9999
25	25	0.9242
5	5	0.5589
2	2	0.9996
25	25	0.7425
14	14	0.9999
2	2	0.9835
26	26	0.9242
29	29	1
10	10	1
10	10	0.9973
14	14	1
9	9	0.8169
2	2	1
3	3	0.3737
4	4	0.9732
19	19	0.9736
9	9	0.9849
10	10	1
13	13	1
13	13	1
20	20	0.4099
38	38	0.7754
34	34	0.9966
11	11	0.6105
13	13	0.9997
34	34	0.9978
34	34	0.9854
12	12	0.934
6	6	0.9984
10	10	1
10	10	0.9919
8	8	0.9999
3	3	0.8402
22	22	0.999
17	17	1
7	7	1
30	30	0.9863
25	25	0.9996
1	1	0.6366
31	31	0.9837
38	38	0.6358
38	38	0.7758
8	8	0.9999
9	9	0.7891
10	10	0.8009
2	2	1
40	40	1
1	1	0.687
38	38	0.4985
14	14	0.9948
8	8	1
39	39	0.9041
6	6	0.8221
35	35	0.9992
25	25	0.7695
25	25	0.9988
17	17	1
2	2	1
38	39	0.7488
7	7	0.9999
13	13	0.9998
14	14	1
7	7	0.9065
8	8	0.9822
35	35	0.9991
3	3	0.4298
1	1	0.7065
35	35	0.9993
12	12	0.6626
35	35	0.9999
36	36	0.7301
24	24	0.8275
13	13	0.9999
33	33	0.7063
2	2	0.9998
35	35	1
6	6	0.9994
2	2	0.9999
10	10	0.9929
12	12	0.6058
31	31	0.9978
9	9	1
14	14	0.5479
17	17	1
26	26	0.9636
4	4	0.7047
3	3	0.9801
10	10	0.4233
5	5	0.7474
30	30	0.9925
9	9	1
31	31	0.8078
40	40	0.9252
22	22	1
30	30	0.8699
9	9	0.9543
7	7	0.9838
23	23	0.9999
4	4	0.522
32	32	0.9997
42	42	0.9917
1	1	0.7274
3	3	0.959
8	8	1
2	2	1
25	25	0.9449
22	22	0.7737
38	38	0.9978
33	33	0.9051
3	3	0.9995
1	1	0.9731
8	8	1
4	4	0.9952
18	18	0.9751
26	26	0.9992
31	31	0.9997
14	14	1
11	11	1
13	13	1
3	3	0.9951
5	5	0.657
18	18	1
4	4	0.7716
13	13	0.9999
15	15	0.9999
23	23	0.9999
1	1	0.9971
12	12	0.9987
31	31	0.9951
38	38	0.9519
6	6	0.397
10	10	0.8325
35	35	0.9999
8	8	0.8304
6	6	0.9997
5	5	0.9552
12	12	1
4	4	0.9991
1	1	0.9998
1	1	0.9546
1	1	0.9926
12	12	1
12	12	1
4	4	0.7152
5	5	0.9998
9	9	0.9996
13	13	1
38	38	0.9998
4	4	1
13	13	1
8	8	0.6704
13	13	1
24	24	0.9998
17	17	1
10	10	0.9999
10	10	0.9982
18	18	0.9963
12	12	1
23	23	0.9835
10	10	0.9993
10	10	0.8552
1	1	0.691
23	23	1
3	3	0.9998
8	8	0.9999
41	41	0.6856
6	6	0.9949
13	13	1
33	33	0.998
3	3	0.88
2	2	0.8415
13	13	0.9999
0	0	0.8782
17	17	1
10	10	0.9839
7	7	0.9517
1	1	0.7262
35	35	0.9999
10	10	0.861
2	2	0.9977
30	30	0.9983
5	5	0.9956
5	5	0.6909
35	35	0.9908
13	13	0.9986
16	16	1
17	17	1
11	11	0.4344
3	3	0.9102
4	4	0.9626
29	29	1
2	2	1
26	26	0.7689
2	2	0.9821
11	11	1
4	4	0.9944
19	19	0.6175
3	3	0.922
9	9	0.9999
7	7	0.8146
38	38	0.9997
28	28	1
9	9	0.9991
27	27	0.5856
41	41	0.9908
1	1	1
29	29	0.9937
11	11	1
10	10	1
25	25	0.9999
1	1	0.9999
10	10	0.4814
38	38	0.9905
30	30	1
14	14	1
1	1	0.8444
12	12	1
7	7	0.5455
13	13	1
28	28	0.9996
8	8	0.9955
2	2	0.9995
17	17	1
5	5	0.7266
35	35	0.9996
25	25	0.9991
8	8	0.9997
4	4	0.9989
7	7	0.9997
16	16	1
29	29	0.6904
17	17	0.9963
9	9	0.9999
7	7	0.9998
8	8	0.9647
17	17	1
11	11	1
2	2	0.8572
13	13	0.9918
12	12	1
7	7	0.7139
1	1	0.9999
2	2	0.9982
32	32	0.871
17	17	1
13	13	1
5	5	0.9189
12	12	0.9117
11	11	1
29	29	0.5114
13	13	0.9982
13	13	1
10	10	0.9923
5	5	0.9862
13	13	0.9994
2	2	0.9587
7	7	0.8224
13	13	0.999
10	10	0.9738
14	14	0.9996
13	13	0.9934
11	11	0.9985
4	4	0.8765
15	15	0.9977
10	10	0.9994
36	36	0.6948
35	35	0.989
26	26	1
0	0	0.9938
25	25	0.9994
18	18	0.994
29	29	0.979
8	8	1
13	13	0.9996
14	14	0.9998
35	35	0.8743
12	12	0.939
35	35	0.9843
35	35	0.9998
14	14	0.8385
25	25	0.9628
17	17	1
34	34	0.6047
5	5	0.9642
4	4	0.5727
4	4	0.9432
13	13	1
29	29	1
4	4	0.9991
5	5	0.9994
8	8	1
1	1	1
2	2	0.9985
3	3	0.9999
4	4	0.4075
39	39	0.9937
12	12	0.9993
7	7	0.9993
16	16	0.9999
12	12	1
12	12	1
18	18	0.7927
16	16	1
2	2	0.9987
36	36	0.9988
11	11	0.9999
39	39	0.9987
4	4	0.9314
6	6	0.9805
2	2	0.8921
36	36	1
1	1	0.9996
5	5	0.3821
10	10	1
13	13	1
5	5	0.998
30	30	1
38	38	0.4835
13	13	1
14	14	0.9838
11	11	0.6569
11	11	0.9973
35	35	0.9986
25	25	0.5994
2	2	0.7932
14	14	1
38	38	0.8085
15	15	0.9665
38	38	0.9918
39	39	0.9999
38	38	0.874
4	4	0.9637
1	1	0.6745
3	3	0.5296
1	1	0.7515
35	35	0.9998
17	17	1
4	4	1
17	17	0.9441
4	4	0.9993
2	2	0.8955
5	5	0.9874
30	30	0.9973
10	10	1
28	28	1
9	9	0.9999
28	28	0.9989
22	22	0.9988
42	42	0.6471
2	2	1
12	12	0.8276
3	3	0.9051
23	23	0.9819
3	3	0.6474
13	13	0.9999
10	10	1
3	3	0.9395
12	12	0.6516
4	4	0.9945
1	1	0.7519
5	5	0.4873
3	3	0.7915
9	9	0.9409
10	10	0.9998
4	4	1
13	13	1
28	28	0.9959
3	3	0.3953
4	4	0.8881
15	15	0.9929
15	15	0.9843
0	0	0.956
33	33	0.6523
2	2	0.4135
39	39	0.6464
12	12	1
38	38	0.9998
7	7	0.8154
10	10	0.9995
2	2	0.8102
10	10	1
2	2	0.9719
38	38	0.9999
2	2	0.9737
5	5	0.8259
1	1	0.928
3	3	0.9725
1	1	0.6479
42	42	0.9999
15	15	0.9968
15	15	0.9981
4	4	0.9906
15	15	1
38	38	0.5655
25	25	1
5	5	0.9873
5	5	0.6482
12	12	0.8441
2	2	0.9587
26	26	0.9997
0	0	0.9999
17	17	1
0	0	0.9056
26	26	0.4882
31	31	0.9949
4	4	0.9999
13	13	0.9993
17	17	0.9403
1	1	0.9808
11	11	1
8	8	0.9991
1	1	0.9997
2	2	1
4	4	0.3064
14	14	1
3	3	0.7765
4	4	1
25	25	1
4	4	1
15	15	0.981
2	2	0.7116
38	38	0.9406
27	27	0.7554
37	37	1
7	7	0.9999
1	1	0.9998
18	18	0.9668
28	28	0.8417
11	11	0.9949
10	10	0.6833
9	9	0.9999
15	15	1
11	11	0.9981
12	12	1
10	10	0.9683
13	13	1
13	13	0.9993
25	25	0.9994
4	4	0.8704
1	1	0.9994
38	38	0.9757
12	12	1
23	23	1
10	10	1
2	2	1
1	1	0.997
29	29	0.997
24	24	0.8967
10	10	0.9998
1	1	0.5906
28	28	0.8096
3	3	0.9484
11	11	0.7462
5	5	0.796
6	6	0.6962
9	9	0.5874
2	2	0.8434
1	1	0.6867
33	33	0.7825
3	3	0.9953
9	9	0.6807
25	25	0.9885
16	16	1
42	42	0.9914
35	35	0.5053
10	10	0.999
28	28	0.9999
4	4	1
1	1	0.9587
7	7	0.6743
5	5	0.9925
3	3	0.9609
23	23	0.9805
1	1	0.707
1	1	0.8011
10	10	0.9896
30	30	0.9263
35	35	0.9994
24	24	1
33	33	0.9049
1	1	0.9062
12	12	0.9997
2	2	0.9991
13	13	0.5573
13	13	0.9992
33	33	0.8891
17	17	1
35	35	0.9858
5	5	0.985
15	15	0.9772
31	31	0.9954
33	33	0.9795
42	42	0.5449
11	11	1
24	24	0.998
38	38	0.6042
4	4	0.9999
27	27	0.734
7	7	0.8957
13	13	0.9999
21	21	0.9991
38	38	0.5066
38	38	0.9906
1	1	0.8939
13	13	1
23	23	1
13	13	1
18	18	0.7339
13	13	0.9999
13	13	0.9997
38	38	0.6041
35	35	0.702
5	5	0.7895
12	12	1
25	25	0.9996
4	4	0.8252
1	1	0.5461
19	19	0.9854
3	3	0.8556
9	9	1
2	2	0.9997
3	3	0.9277
17	17	1
38	38	0.9959
5	5	0.9337
5	5	0.9983
38	38	0.7657
1	1	0.7268
11	11	1
31	31	0.9977
2	2	0.9747
42	42	0.9824
12	12	0.5236
35	35	0.9997
29	29	0.9941
38	38	0.6834
0	0	0.9862
38	38	0.8132
10	10	0.9911
13	13	1
1	1	0.6404
34	34	0.938
22	22	0.9995
12	12	0.3646
31	31	0.7242
15	15	0.9998
13	13	1
31	31	0.9988
1	1	0.712
42	42	0.5442
36	36	0.6857
7	7	0.9976
20	20	0.9758
27	27	0.9919
15	15	1
12	12	0.9989
14	14	0.9997
10	10	0.9986
5	5	0.4658
32	32	0.9999
3	3	0.9992
7	7	0.9748
13	13	1
12	12	0.9986
7	7	0.9999
13	13	0.9999
4	4	0.4202
10	10	1
8	8	0.8238
23	23	1
10	10	1
39	39	0.8741
2	2	0.9999
13	13	0.9393
7	7	0.9985
1	1	0.6252
5	5	0.9985
31	31	0.6922
10	10	1
5	5	0.9037
31	31	0.9985
7	7	0.8868
39	39	0.9957
0	0	0.9463
23	23	1
7	7	0.7745
38	38	0.9955
35	35	1
38	38	0.9884
25	25	0.986
38	38	0.9998
9	9	0.9998
16	16	1
17	17	1
1	1	0.6629
12	12	0.9999
12	12	0.9996
10	10	0.7163
5	5	0.952
38	38	0.672
3	3	0.8731
12	12	0.2535
12	12	1
8	8	0.6113
10	10	0.5819
2	2	0.9481
10	10	0.3584
12	12	0.9999
35	35	0.9987
15	15	0.9986
4	4	0.8766
35	35	0.9858
5	5	0.9992
14	14	1
1	1	0.536
11	11	0.3507
35	35	1
38	38	0.9546
30	30	0.9897
11	11	1
4	4	1
12	12	0.9889
1	1	0.9988
18	18	0.9425
8	8	1
11	11	0.9999
41	41	1
10	10	0.5768
2	2	0.9982
8	8	0.8901
2	2	1
35	35	0.9563
13	13	1
38	38	0.9965
9	9	1
12	12	1
7	7	0.9997
12	12	0.9965
31	31	0.9838
2	2	0.9999
11	11	0.9999
17	17	1
35	35	0.9993
4	4	0.9988
18	18	0.9995
4	4	0.9977
34	34	0.987
40	40	0.9853
11	11	0.996
11	11	1
33	33	0.7477
15	15	0.9999
13	13	0.946
5	5	0.9931
12	12	0.9782
13	13	1
13	13	1
12	12	0.9988
7	7	0.6072
31	31	0.9955
32	32	0.9984
4	4	0.997
41	41	0.9546
8	8	0.9998
2	2	0.9976
8	8	0.9066
39	39	0.8572
14	14	1
42	42	0.9708
4	4	1
7	7	0.9879
11	11	0.9923
21	21	0.8643
2	2	0.9265
2	2	0.9292
13	13	1
10	10	0.9994
2	2	0.9979
8	8	0.964
18	18	0.9997
4	4	0.9142
5	5	0.5243
4	4	0.9997
16	16	1
33	33	0.9987
1	1	0.9598
18	18	0.9998
31	31	0.9731
37	37	0.9968
30	30	0.9295
9	9	1
18	18	0.9874
5	5	0.9998
35	35	0.9948
20	20	0.9976
2	2	0.9979
20	20	0.7974
23	23	0.5928
5	5	0.9896
8	8	0.9245
9	9	0.6416
38	38	0.9955
12	12	0.3282
35	35	0.9603
5	5	0.9994
11	11	0.9906
10	10	1
12	12	1
33	33	0.6717
8	8	0.9998
38	38	0.6747
3	3	0.9917
32	32	0.9988
31	31	0.9925
41	41	0.997
35	35	0.9558
40	40	0.9999
13	13	0.9998
7	7	0.9838
12	12	1
8	8	0.5791
13	13	0.9995
1	1	0.7352
13	13	0.9999
8	8	0.6147
40	40	0.9792
4	4	0.8835
4	4	0.9993
5	5	0.9883
17	17	0.9968
18	18	0.8492
12	12	0.9975
35	35	0.9999
8	8	0.9951
33	33	0.9998
3	3	0.8281
15	15	1
12	12	0.9999
14	14	1
9	9	1
4	4	0.9891
5	5	0.9887
31	31	0.9998
32	32	0.9942
3	3	0.9941
25	25	0.9999
1	1	0.9956
10	10	1
33	33	0.9971
4	4	0.9957
35	35	0.3969
9	9	0.9985
1	1	0.6996
32	32	0.9999
4	4	0.9891
13	13	0.9968
17	17	1
4	4	0.9995
6	6	0.3634
26	26	1
38	38	0.5422
2	2	0.9865
20	20	0.9826
11	11	1
41	41	0.9988
38	38	0.7123
34	34	0.9923
38	38	0.9659
39	39	0.9894
1	1	0.9992
18	18	0.6975
5	1	0.3499
9	9	0.6904
26	26	0.9762
17	17	0.9999
31	31	0.5405
24	24	0.9976
37	37	0.9993
12	12	1
22	22	1
5	5	0.8532
8	8	0.996
12	12	0.6902
10	10	0.9999
2	2	0.9897
2	2	0.9929
10	10	1
7	7	0.9929
10	10	1
14	14	0.9999
9	9	1
8	8	1
14	14	0.9954
5	5	0.6495
5	5	0.777
25	25	0.994
4	4	0.9999
3	3	0.9711
29	29	0.9159
40	40	1
16	16	1
35	35	0.9995
11	11	0.6559
18	18	0.6836
12	12	1
39	39	0.9947
12	12	0.9313
30	30	1
12	12	1
13	13	0.8979
9	9	0.9973
9	9	0.9942
11	11	0.9972
13	13	1
17	17	1
29	29	0.4949
14	14	1
17	17	1
26	26	0.9686
1	1	0.9965
13	13	1
11	11	0.9928
10	10	0.9996
5	5	0.9836
5	5	0.9234
4	4	0.9642
4	4	0.9999
3	3	0.9341
34	34	0.9967
23	23	1
4	4	0.6307
7	7	1
14	14	1
12	12	1
22	22	0.7931
37	37	0.5345
35	35	1
12	12	1
28	28	1
28	28	0.9988
2	2	0.9999
3	3	0.9974
12	12	1
10	10	1
1	1	1
8	8	0.9483
17	17	1
37	37	0.9953
12	12	1
31	31	0.9998
11	11	1
9	9	0.9989
5	5	0.942
5	5	0.9814
8	8	0.9991
9	9	0.7041
5	5	0.9956
10	10	0.995
38	38	0.9816
42	42	0.9989
18	18	0.9782
2	2	0.5114
14	14	1
2	2	0.9027
12	12	0.989
3	3	0.9485
2	2	0.5249
42	42	0.9843
8	8	0.8236
18	18	0.4039
14	14	0.9991
5	5	0.6844
0	0	0.9992
2	2	0.929
1	1	0.9494
14	14	1
36	36	0.9841
11	11	0.6107
13	13	1
11	11	1
10	10	1
8	8	0.9986
34	34	0.9997
4	4	0.9938
38	38	0.7796
14	14	0.9135
2	2	0.9927
7	7	0.5771
17	17	1
29	29	0.534
33	33	0.9977
28	28	0.9582
7	7	0.9998
38	38	0.5157
18	18	1
14	14	1
1	1	0.8048
33	33	0.9995
16	16	1
4	4	0.9821
19	19	0.4891
23	23	1
6	6	1
5	5	0.5424
8	8	0.9775
8	8	0.8106
10	10	0.9988
34	34	0.9591
35	35	0.9598
5	5	0.9755
25	25	0.8276
13	13	1
35	35	0.9994
38	38	0.9863
9	9	0.9977
15	15	1
5	5	0.4621
14	14	1
26	26	0.985
42	42	0.5229
26	26	0.4394
13	13	0.9999
17	17	0.9997
10	10	0.9296
4	4	0.9978
4	4	0.9099
9	9	1
1	1	0.9999
2	2	1
34	34	0.9936
1	1	0.5058
42	42	0.9382
31	31	0.9997
13	13	0.9933
9	9	0.994
13	13	1
12	12	1
38	38	0.6104
8	8	0.5418
35	35	0.9981
38	38	0.9539
7	7	0.9998
2	2	0.6887
5	5	0.9984
12	12	0.9435
25	25	0.985
8	8	0.9883
2	2	1
12	12	1
28	28	0.9997
12	12	1
2	2	0.9929
2	2	0.9755
26	26	0.735
3	3	0.7286
8	8	0.9989
11	11	0.9998
8	8	0.7685
10	10	0.9851
12	12	0.9999
5	5	0.9989
40	40	0.7122
2	2	0.9983
33	33	0.9833
25	25	0.9751
2	2	0.9839
41	41	0.919
16	16	1
18	18	0.7547
8	8	0.9997
3	3	0.919
34	34	0.8376
31	31	0.9998
9	9	1
9	9	0.9997
13	13	1
38	38	0.5546
7	7	0.4764
4	4	0.4321
4	4	0.9977
13	13	1
12	12	1
18	18	0.994
8	8	0.6609
38	38	0.9334
25	25	0.9982
5	5	0.5132
2	2	0.9749
42	42	0.9904
13	13	0.9999
35	35	0.9999
10	10	1
12	12	0.9928
33	33	0.9987
13	13	1
30	30	0.7289
2	2	0.9933
38	38	0.8709
10	10	1
13	13	0.9999
17	17	1
12	12	1
1	1	0.9997
15	15	1
7	7	0.9995
18	18	0.9091
34	34	0.9638
38	38	0.9897
12	12	0.9974
3	3	0.3698
3	3	0.6014
4	4	0.9998
12	12	1
12	12	0.9928
10	10	0.7844
30	30	0.6262
14	14	0.8858
12	12	0.9997
14	14	1
10	10	0.9999
4	4	0.9995
17	17	0.9999
7	7	0.8443
13	13	0.9999
27	27	1
17	17	1
8	8	1
23	23	0.9974
18	18	0.999
11	11	1
38	38	0.9967
10	10	0.8977
10	10	1
5	5	0.6939
25	25	0.901
18	18	1
4	4	0.9999
11	11	1
31	31	0.9995
12	12	1
1	1	0.7046
8	8	0.9999
12	12	0.5422
35	35	0.8062
11	11	1
5	5	0.7511
4	4	0.8268
2	2	0.8729
18	18	0.5936
38	38	0.9796
5	5	0.9751
38	38	0.9983
13	13	1
10	10	0.9994
3	3	0.4155
42	42	0.8527
34	34	0.9993
31	31	0.9857
26	26	1
8	8	0.9966
5	5	0.7757
7	7	0.5777
20	20	0.9999
15	15	0.9995
2	2	0.4603
3	3	0.9986
10	10	1
13	13	1
18	18	0.6766
2	2	0.8341
35	35	0.965
4	4	0.9996
31	31	0.9988
25	25	1
13	13	0.9999
1	1	0.6806
2	2	0.9596
8	8	0.9952
12	12	0.2052
2	2	0.9954
32	32	0.9951
12	12	1
12	12	0.9999
12	12	1
2	2	0.9979
5	5	0.5226
5	5	1
7	7	0.9999
34	34	0.9721
38	38	0.3327
7	7	0.9999
2	2	1
8	8	0.9999
2	2	0.7865
8	8	0.6262
8	8	0.991
9	9	0.9997
7	7	0.773
13	13	1
1	1	0.9996
5	5	0.9844
38	38	1
17	17	1
5	5	0.9942
10	10	1
18	18	0.9878
13	13	1
30	30	0.9913
1	1	0.9868
3	3	0.9924
42	42	0.7566
16	16	1
0	0	1
8	8	0.9283
8	8	1
17	17	0.7616
13	13	1
30	30	0.9933
18	18	1
38	38	0.3417
2	2	0.9981
12	12	1
38	38	1
13	13	0.9973
1	1	0.8559
11	11	1
14	14	0.9699
5	5	0.999
3	3	0.9984
38	38	0.9993
39	39	0.9939
5	5	0.9747
25	25	0.9977
10	10	0.9993
29	29	1
3	3	0.5415
9	9	1
25	25	0.9996
38	38	0.9708
2	2	0.9701
5	5	0.9596
25	25	0.9014
25	25	0.9999
13	13	1
10	10	0.9998
5	5	0.9493
3	3	0.4999
38	38	0.9823
1	1	0.5289
4	4	0.9861
28	28	0.9998
2	2	0.9856
20	20	0.3627
42	42	0.9189
2	2	1
38	38	0.9939
38	38	0.3858
22	22	0.9999
1	1	1
25	25	0.9815
10	10	0.808
2	2	0.9999
5	5	0.9991
17	17	1
1	1	1
20	20	0.9446
3	3	0.3004
9	9	0.9998
38	38	0.9982
38	38	0.9076
28	28	0.9931
3	3	0.9284
28	28	0.9999
6	6	1
13	13	1
30	30	0.6994
21	21	0.9576
2	2	0.8898
7	7	0.903
17	17	1
35	35	0.8197
14	14	0.9877
13	13	0.5585
10	10	0.9997
38	38	0.7469
17	17	0.8338
10	10	0.9835
11	11	1
8	8	1
15	15	0.8242
26	26	0.9986
2	2	0.9021
4	4	0.9958
38	38	0.6618
6	6	0.998
1	1	0.9998
25	25	0.9998
7	7	0.6862
8	8	0.9993
18	18	0.9998
3	3	0.9979
8	8	0.9942
13	13	1
16	16	1
23	23	1
42	42	0.9995
16	16	1
12	12	0.472
2	2	0.9981
9	9	0.9993
32	32	0.8665
12	12	0.575
2	2	0.6335
7	7	0.9972
7	7	0.9885
38	38	0.8532
12	12	1
7	7	0.9999
25	25	0.994
38	38	0.9418
38	38	0.8244
21	21	0.4042
9	9	1
11	11	1
10	10	1
25	25	1
12	12	1
20	20	0.9972
5	5	0.9999
10	10	1
2	2	0.9679
23	23	0.9995
9	9	0.9913
33	33	0.8769
13	13	0.9998
35	35	0.9984
19	19	0.9662
8	8	0.9999
5	5	0.3492
34	34	0.9922
9	9	1
10	10	1
1	1	0.6483
35	35	0.9965
17	17	1
13	13	1
10	10	1
38	38	0.8889
13	13	1
7	7	1
26	26	0.9998
12	12	1
14	14	1
7	7	0.8052
28	28	0.999
17	17	0.6557
31	31	0.2734
2	2	0.9909
25	25	0.5346
16	16	1
6	6	0.9503
12	12	1
38	38	0.5833
17	17	0.9975
10	10	0.5585
9	9	0.9986
7	7	0.9998
15	15	0.9999
22	22	0.9898
7	7	0.8586
1	1	1
38	38	0.9842
13	13	0.9565
13	13	1
25	25	0.9999
17	17	1
23	23	0.9944
31	31	0.9996
38	38	0.9928
7	7	0.9999
38	38	0.9992
1	1	0.9772
25	25	0.9662
7	7	0.9999
34	34	0.9997
9	9	1
17	17	0.9994
5	5	0.5583
26	26	1
17	17	1
30	30	0.9999
38	38	0.94
27	27	1
6	6	1
5	5	0.7104
32	32	0.9998
25	25	0.9985
16	16	0.9974
35	35	0.9996
18	18	0.7754
7	7	0.6963
8	8	0.9823
30	30	0.9039
1	1	0.6128
1	1	0.5985
40	40	1
30	30	0.6996
42	42	0.947
10	10	0.9993
9	9	0.9953
10	10	0.9998
11	11	0.9844
10	10	0.968
10	10	0.9106
13	13	1
13	13	1
15	15	0.9938
12	12	0.9999
38	38	0.9641
10	10	0.3646
40	40	0.9999
31	31	0.9855
4	4	0.998
2	2	0.9989
33	33	0.9734
18	18	0.9999
1	1	0.6823
2	2	0.7531
12	12	1
4	4	0.9997
15	15	1
17	17	0.9999
10	10	0.991
13	13	0.9969
36	36	0.9962
25	25	1
2	2	0.6324
10	10	0.9817
5	5	0.9217
39	39	0.7633
12	12	0.6586
8	8	1
38	38	0.9659
26	26	0.794
20	20	0.7623
31	31	0.9134
18	18	0.8882
38	38	0.5372
5	5	0.6198
9	9	0.9991
7	7	0.8539
36	36	0.7405
21	21	0.5032
20	20	0.9379
37	37	1
17	17	0.9024
41	41	0.9993
23	23	0.9997
34	34	0.933
14	14	0.998
2	2	0.5684
1	1	0.5343
18	18	0.9944
3	3	0.9306
3	3	0.9995
39	39	0.9986
10	10	0.3376
4	4	0.7092
12	12	1
11	11	1
3	3	0.7546
35	35	0.9925
35	35	0.9834
33	33	0.6317
38	38	0.7515
8	8	0.8515
10	10	0.9999
35	35	0.9997
25	25	0.6687
31	31	0.9999
5	5	1
1	1	0.9671
7	7	0.9992
40	40	1
11	11	0.9975
38	38	0.8227
8	8	0.7247
25	25	1
12	12	1
14	14	1
31	31	0.9035
7	7	0.9495
9	9	1
13	13	1
22	22	1
24	24	1
7	7	0.968
11	11	1
28	28	0.6205
38	38	0.9998
16	16	1
9	9	0.9381
35	35	0.9999
12	12	0.9999
4	4	0.9965
12	12	0.8117
9	9	0.988
36	36	0.8675
10	10	1
8	8	0.9998
18	18	0.5705
13	13	1
6	6	0.9479
5	5	0.986
28	28	0.9985
13	13	0.9997
35	35	0.9992
30	30	1
4	4	0.9756
14	14	1
23	23	0.9999
35	35	0.972
38	38	0.5487
7	7	0.989
5	5	0.8726
5	5	0.9971
16	16	1
4	4	0.944
2	2	0.7875
15	15	0.9997
4	4	0.9974
17	17	0.9999
35	35	0.9996
27	27	1
33	33	0.9937
2	2	0.9726
29	29	1
5	5	0.9186
11	11	1
4	4	0.996
10	10	0.5269
14	14	1
13	13	0.9987
35	35	0.9912
28	28	0.6941
13	13	1
0	0	0.4961
29	29	1
5	5	0.9998
24	24	0.999
12	12	0.985
10	10	0.9994
38	38	0.9656
9	9	0.9561
42	42	1
5	5	0.8464
1	1	0.5903
13	13	1
21	21	0.5852
9	9	0.9998
33	33	0.7115
25	25	0.9988
25	25	0.9847
10	10	0.9993
33	33	0.9971
9	9	0.8902
12	12	0.6269
14	14	1
38	38	1
38	38	0.716
2	2	0.9898
7	7	0.9999
25	25	0.9999
5	5	0.9999
15	15	0.9999
12	12	1
1	1	0.9762
5	5	0.853
1	1	0.9702
18	18	1
8	8	0.9999
16	16	1
39	39	0.9958
13	13	1
10	10	0.893
1	1	0.9971
4	4	0.9979
2	2	1
17	17	1
23	23	0.9998
9	9	1
21	21	0.9931
38	38	0.9807
10	10	0.6752
10	10	1
31	31	1
2	2	0.4881
36	36	0.8988
38	38	0.9927
2	2	1
31	31	0.988
38	38	0.9915
8	8	0.9927
22	22	0.8053
25	25	0.991
9	9	1
38	38	0.7896
34	34	0.7597
38	38	0.9883
29	29	1
16	16	0.9838
25	25	0.6269
35	35	0.9999
8	8	0.9999
22	22	1
5	5	0.8288
13	13	1
4	4	0.6887
11	11	1
34	34	0.9493
31	31	0.9777
25	25	0.9994
1	1	0.7696
13	13	1
8	8	1
1	1	0.8192
12	12	1
2	2	0.5163
17	17	0.7125
8	8	0.991
23	23	0.993
5	5	0.9968
5	5	0.9937
5	5	0.931
15	15	0.9433
1	1	0.72
10	10	0.998
11	11	1
8	8	0.9991
25	25	0.9966
18	18	0.8107
17	17	1
10	10	0.9997
15	15	1
25	25	0.9996
5	5	0.6574
4	4	0.9999
4	4	0.5318
1	1	0.9356
4	4	0.9875
7	7	0.9947
40	40	0.9963
11	11	1
1	1	0.8431
20	20	0.9342
17	17	1
26	26	0.9991
38	38	0.9891
12	12	1
7	7	0.5103
4	4	1
1	1	0.4075
40	40	0.6358
9	9	1
9	9	1
5	5	0.9447
1	1	0.6929
34	34	0.9794
12	12	1
30	30	0.9905
12	12	1
10	10	0.9989
3	3	0.7776
10	10	0.998
17	17	1
10	10	0.9996
7	7	0.7788
10	10	1
25	25	0.9237
2	2	0.5565
22	22	1
8	8	0.8427
38	38	0.627
7	7	0.9057
2	2	0.9771
22	22	0.9998
11	11	1
11	11	0.6903
13	13	0.9999
35	35	0.9735
12	12	1
3	3	0.4903
[truncated: 10,631 more rows]
